# Supplementary material for: Extracellular vesicles involved in growth regulation and metabolic modulation in Haematococcus pluvialis
Source: Biotechnol Biofuels Bioprod. 2024 Jan 28;17:15. doi: 10.1186/s13068-024-02462-z (PMC10823724; doi:10.1186/s13068-024-02462-z)
Supplement: Supplementary file 2 — Additional file 2: Table S4. Full list of the known miRNAs novel miRNA of HPEVs. [file 13068_2024_2462_MOESM2_ESM.xlsx]

## Sheet: Sheet1
miRNA name	Sequence	Length	HPEVs_1_1	HPEVs_1_2	HPEVs_2_1	HPEVs_2_2	HPEVs_3_1	HPEVs_3_2	HPEVs_1	HPEVs_2	HPEVs_3
aof-miR396a	UUCCACGGCUUUCUUGAACUG	21	0	0	0	0	10101	0	0	0	5050.51
ath-miR156a-5p	UGACAGAAGAGAGUGAGCAC	20	0	0	3225.81	0	0	0	0	1612.9	0
ath-miR156b-5p	UGACAGAAGAGAGUGAGCAC	20	0	0	3225.81	0	0	0	0	1612.9	0
ath-miR156c-5p	UGACAGAAGAGAGUGAGCAC	20	0	0	3225.81	0	0	0	0	1612.9	0
ath-miR156d-5p	UGACAGAAGAGAGUGAGCAC	20	0	0	3225.81	0	0	0	0	1612.9	0
ath-miR156e	UGACAGAAGAGAGUGAGCAC	20	0	0	3225.81	0	0	0	0	1612.9	0
ath-miR156f-5p	UGACAGAAGAGAGUGAGCAC	20	0	0	3225.81	0	0	0	0	1612.9	0
ath-miR159a	UUUGGAUUGAAGGGAGCUCUA	21	0	0	0	0	20202	0	0	0	10101
ath-miR159b-3p	UUUGGAUUGAAGGGAGCUCUU	21	0	0	0	0	10101	0	0	0	5050.51
ath-miR164a	UGGAGAAGCAGGGCACGUGCA	21	0	0	6451.61	0	10101	0	0	3225.8	5050.51
ath-miR164b-5p	UGGAGAAGCAGGGCACGUGCA	21	0	0	6451.61	0	10101	0	0	3225.8	5050.51
ath-miR164c-5p	UGGAGAAGCAGGGCACGUGCG	21	0	0	6451.61	0	10101	0	0	3225.8	5050.51
ath-miR165a-5p	GGAAUGUUGUCUGGAUCGAGG	21	0	0	0	0	10101	13513.5	0	0	11807.3
ath-miR166a-5p	GGACUGUUGUCUGGCUCGAGG	21	0	0	0	0	10101	13513.5	0	0	11807.3
ath-miR166b-5p	GGACUGUUGUCUGGCUCGAGG	21	0	0	0	0	10101	13513.5	0	0	11807.3
ath-miR166c	UCGGACCAGGCUUCAUUCCCC	21	0	0	0	0	10101	0	0	0	5050.51
ath-miR166d	UCGGACCAGGCUUCAUUCCCC	21	0	0	0	0	10101	0	0	0	5050.51
ath-miR166e-5p	GGAAUGUUGUCUGGCACGAGG	21	0	0	0	0	10101	13513.5	0	0	11807.3
ath-miR166g	UCGGACCAGGCUUCAUUCCCC	21	0	0	0	0	10101	0	0	0	5050.51
ath-miR169a-5p	CAGCCAAGGAUGACUUGCCGA	21	0	0	0	0	10101	0	0	0	5050.51
ath-miR169b-5p	CAGCCAAGGAUGACUUGCCGG	21	0	0	0	0	10101	0	0	0	5050.51
ath-miR169c	CAGCCAAGGAUGACUUGCCGG	21	0	0	0	0	10101	0	0	0	5050.51
ath-miR319a	UUGGACUGAAGGGAGCUCCCU	21	0	1718.21	3225.81	0	0	0	859.105	1612.9	0
ath-miR319b	UUGGACUGAAGGGAGCUCCCU	21	0	0	3225.81	0	0	0	0	1612.9	0
ath-miR396a-5p	UUCCACAGCUUUCUUGAACUG	21	0	0	6451.61	0	30303	0	0	3225.8	15151.5
ath-miR396b-5p	UUCCACAGCUUUCUUGAACUU	21	0	0	6451.61	0	20202	0	0	3225.8	10101
ath-miR5020a	UGGAAGAAGGUGAGACUUGCA	21	2544.53	0	0	0	0	0	1272.27	0	0
ath-miR5020c	UGGCAUGGAAGAAGGUGAGAC	21	2544.53	0	0	0	0	0	1272.27	0	0
ath-miR5021	UGAGAAGAAGAAGAAGAAAA	20	0	0	0	2941.18	20202	13513.5	0	1470.59	16857.8
ath-miR5639-5p	UAGUCCACUGUGGUCUAAGGC	21	0	0	0	0	10101	0	0	0	5050.51
ath-miR5658	AUGAUGAUGAUGAUGAUGAAA	21	10178.1	1718.21	9677.42	23529.4	30303	121622	5948.16	16603.4	75962.3
ath-miR773a	UUUGCUUCCAGCUUUUGUCUC	21	0	0	0	0	10101	0	0	0	5050.51
ath-miR8175	GAUCCCCGGCAACGGCGCCA	20	0	1718.21	0	2941.18	0	0	859.105	1470.59	0
ath-miR864-5p	UCAGGUAUGAUUGACUUCAAA	21	0	1718.21	0	0	0	0	859.105	0	0
atr-miR8590	AUUCCGAUUUGUAGAAAAAAAAAU	24	926209	953608	712903	794118	252525	337838	939908	753510	295182
bdi-miR5054	UCCCCACGGUCGGCGCCA	18	0	0	3225.81	2941.18	10101	27027	0	3083.49	18564
bdi-miR5058	AACAGUUGAGGGAUGAAAAACA	22	10178.1	5154.64	6451.61	5882.35	0	0	7666.38	6166.98	0
bdi-miR7760-5p	CAGCGGACAGAAUGGAGCAAGCAG	24	5089.06	0	0	0	0	0	2544.53	0	0
cme-miR854	GAUGAGGAUAGUGAGGAGGAG	21	0	0	6451.61	0	0	0	0	3225.8	0
cpa-miR164a	UGGAGAAGCAGGGCACGUGCA	21	0	0	0	0	20202	0	0	0	10101
cpa-miR8139a	UCCUGGCUGAGGACGGGUGUUGAA	24	0	0	3225.81	0	0	0	0	1612.9	0
cpa-miR8139b	UCCUGGCUGAGGACGGGUGUUGAA	24	0	0	3225.81	0	0	0	0	1612.9	0
cpa-miR8139d	UCCUGGCUGAGGACGGGUGUUGAA	24	0	0	3225.81	0	0	0	0	1612.9	0
cpa-miR8139e	UCCUGGCUGAGGACGGGUGUUGAA	24	0	0	3225.81	0	0	0	0	1612.9	0
cre-miR1144b	UGGGUAGUGUGGCGGCAGGCAG	22	0	0	0	5882.35	0	0	0	2941.18	0
cre-miR1146	AUGGGUCCGAUCGGGAAGCU	20	2544.53	0	0	0	0	0	1272.27	0	0
cre-miR1166.1	UGGACCUCGCGGCCCUGGAGG	21	0	0	3225.81	0	0	0	0	1612.9	0
cre-miR1169-5p	UAUCCAGCAAGCAACAUCCACA	22	0	0	0	2941.18	0	0	0	1470.59	0
csi-miR156f-3p	GCUCUCUCUUCUCCUGUCAUUG	22	0	0	0	0	10101	0	0	0	5050.51
csi-miR159c-3p	CUUGGACUGAAGGGAGCUCCC	21	0	1718.21	0	0	0	0	859.105	0	0
eun-miR10220-3p	UCGUGAAGGAAGAAUGUGCAAU	22	0	0	0	0	0	13513.5	0	0	6756.76
eun-miR482c-3p	UUCCCAAGGCCGCCCAUUCCGA	22	0	0	0	0	0	13513.5	0	0	6756.76
fve-miR159b	AUUGGAUUGAAGGGAGCUCUC	21	0	1718.21	0	0	0	0	859.105	0	0
fve-miR159c	AUUGGAUUGAAGGGAGCUCCC	21	0	1718.21	0	0	0	0	859.105	0	0
gma-miR10439	CAGACAGAUAAUGCUAGAGCC	21	0	0	0	0	20202	0	0	0	10101
gma-miR1507a	UCUCAUUCCAUACAUCGUCUGA	22	0	0	0	0	10101	0	0	0	5050.51
gma-miR1507b	UCUCAUUCCAUACAUCGUCUG	21	0	0	0	0	10101	0	0	0	5050.51
gma-miR1510a-3p	UUGUUGUUUUACCUAUUCCACCC	23	2544.53	1718.21	16129	26470.6	20202	27027	2131.37	21299.8	23614.5
gma-miR1510b-3p	UGUUGUUUUACCUAUUCCACC	21	2544.53	1718.21	16129	26470.6	20202	27027	2131.37	21299.8	23614.5
gma-miR2118a-5p	GGAGAUGGGAGGGUCGGUAAAG	22	0	0	0	0	0	13513.5	0	0	6756.76
gma-miR2118b-5p	GGAGAUGGGAGGGUCGGUAAAG	22	0	0	0	0	0	13513.5	0	0	6756.76
gma-miR6300	GUCGUUGUAGUAUAGUGG	18	2544.53	0	3225.81	0	20202	13513.5	1272.27	1612.9	16857.8
lja-miR11117a-3p	UUAUGGAGGAAGAGGAAGAAG	21	0	1718.21	0	0	0	13513.5	859.105	0	6756.76
lja-miR11122-3p	UUUAAGUUGGGGAAGUUUGAC	21	0	0	0	2941.18	0	0	0	1470.59	0
mdm-miR319c-3p	AUCCAACGAAGCAGGAGCUGA	21	0	1718.21	0	0	0	0	859.105	0	0
mdm-miR535d	UGACGACGAGAGAGAGCACGC	21	0	0	6451.61	0	0	0	0	3225.8	0
mes-miR3627	UUGUCGCAGGAGCGGUGGCACC	22	0	0	3225.81	0	0	0	0	1612.9	0
nta-miR1446	UGAACUCUCUCCCUCAAUGGCU	22	0	0	0	0	10101	0	0	0	5050.51
osa-miR2092-3p	ACCAGCAUUCCAUUGGCAGAGG	22	0	0	6451.61	5882.35	0	0	0	6166.98	0
osa-miR396d	UCCACAGGCUUUCUUGAACGG	21	0	0	6451.61	0	0	0	0	3225.8	0
osa-miR396e-5p	UCCACAGGCUUUCUUGAACUG	21	0	0	16129	0	0	0	0	8064.52	0
osa-miR396f-5p	UCUCCACAGGCUUUCUUGAACU	22	0	0	16129	0	0	0	0	8064.52	0
osa-miR396g	UCCACAGGCUUUCUUGAACGG	21	0	0	6451.61	0	0	0	0	3225.8	0
osa-miR396h	UCCACAGGCUUUCUUGAACGG	21	0	0	6451.61	0	0	0	0	3225.8	0
osa-miR5072	CGAUUCCCCAGCGGAGUCGCCA	22	0	0	0	2941.18	10101	27027	0	1470.59	18564
osa-miR5076	GAAAUGGGAGCAGAGCAGGUUU	22	0	5154.64	0	0	0	0	2577.32	0	0
osa-miR528-5p	UGGAAGGGGCAUGCAGAGGAG	21	0	0	0	2941.18	10101	0	0	1470.59	5050.51
osa-miR529b	AGAAGAGAGAGAGUACAGCUU	21	0	0	9677.42	0	0	0	0	4838.71	0
osa-miR535-5p	UGACAACGAGAGAGAGCACGC	21	0	0	45161.3	0	0	0	0	22580.6	0
osa-miR5826	UAGCCCAAAGUGAGAAGAGUGGGU	24	0	1718.21	0	0	0	0	859.105	0	0
osa-miR821a	AAGUCAUCAACAAAAAAGUUGAAU	24	2544.53	0	0	0	0	0	1272.27	0	0
osa-miR821b	AAGUCAUCAACAAAAAAGUUGAAU	24	2544.53	0	0	0	0	0	1272.27	0	0
osa-miR821c	AAGUCAUCAACAAAAAAGUUGAAU	24	2544.53	0	0	0	0	0	1272.27	0	0
pab-miR11419	ACCUAAACUGCUCAAACACUG	21	0	0	3225.81	0	0	0	0	1612.9	0
peu-miR2916	UGGGGACUCGAAGACGAUCAUAU	23	30534.3	18900.3	119355	97058.8	404040	351351	24717.3	108207	377696
pgi-miR6136a.1	UAGACGACGGUUGUAUGACCG	21	0	0	0	0	20202	0	0	0	10101
ppt-miR894	CGUUUCACGUCGGGUUCACC	20	2544.53	0	0	8823.53	10101	13513.5	1272.27	4411.77	11807.3
ppt-miR902d-3p	AUGAAGGUCUGCAUCGUAGC	20	0	0	0	0	0	13513.5	0	0	6756.76
stu-miR8048-3p	AGAUGGACAUGCUAAUGAACA	21	2544.53	0	6451.61	0	0	0	1272.27	3225.8	0
vvi-miR3630-3p	UUUGGGAAUCUCUCUGAUGCAC	22	0	3436.43	0	0	0	0	1718.21	0	0
zma-miR164b-3p	AUGUGCCCAUCUUCUCCACC	20	0	0	0	2941.18	0	0	0	1470.59	0
zma-miR399i-3p	UGCCAAAGGAGAGUUGCCCUG	21	0	0	0	0	10101	0	0	0	5050.51
zma-miR528a-5p	UGGAAGGGGCAUGCAGAGGAG	21	0	0	0	2941.18	0	0	0	1470.59	0
Nov-m0001-3p	CGCTGAGCTGCAGGCCGTTGG	21	0	0	0	9.99	0	0	0	4.995	0
Nov-m0002-5p	TGCCCTGTTGTCTCCCCCTCCT	22	25260	8968.61	0	0	0	0	17114.3	0	0
Nov-m0003-5p	CAGTGCTGATGGGCCGGGCG	20	10401.2	0	0	0	0	0	5200.6	0	0
Nov-m0004-5p	CGGGATGGTATGGCTGACTC	20	8172.36	0	0	9.99	0	0	4086.18	4.995	0
Nov-m0005-5p	CAGTGCGGGGGGTTGATTTTAG	22	0	0	16000	19.98	0	0	0	8009.99	0
Nov-m0006-5p	GGAGTTCTACCTCAAGAAGCTGC	23	0	0	20800	26.97	0	20649	0	10413.5	10324.5
Nov-m0007-5p	CGATGTGCCAGTTCTATAGC	20	8172.36	0	0	0	0	0	4086.18	0	0
Nov-m0008-3p	CGTCATAGGATTTGGAGGGGTG	22	0	0	0	12.99	0	0	0	6.495	0
Nov-m0009-3p	GGTGCGGCAGGCAGGGCAGG	20	20802.4	18684.6	19200	0	0	0	19743.5	9600	0
Nov-m0010-5p	CTGTGCACGAGGTTTAGGAC	20	14115.9	0	0	0	0	0	7057.95	0	0
Nov-m0011-5p	CATGATGGGAGCCGGGGACGG	21	0	11210.8	17600	15.98	0	0	5605.38	8807.99	0
Nov-m0012-5p	GGAGTTCTACCTCAAGAAGCTGC	23	0	0	0	0	0	25073.8	0	0	12536.9
Nov-m0013-5p	CGGGTGTTGTTTCGCGTTGC	20	14858.8	0	0	13.99	0	0	7429.42	6.995	0
Nov-m0014-5p	CGCTGTTGGTGTGGGCTCGCC	21	16344.7	0	0	0	0	0	8172.36	0	0
Nov-m0015-5p	AGAGTACCCCTGCCCAAGCC	20	11887.1	0	0	0	0	0	5943.53	0	0
Nov-m0016-5p	TAACAACTCGAGGGCCCTGG	20	0	0	0	0	0	32448.4	0	0	16224.2
Nov-m0017-3p	TACAGGGGGGGCAAGCGTTATCCG	24	0	7473.84	0	0	18662.5	16224.2	3736.92	0	17443.4
Nov-m0018-3p	CAGGGACTGTCGTGCAGGTG	20	10401.2	0	0	0	0	0	5200.6	0	0
Nov-m0019-3p	GGCCGCCAGTCACGGTGCTT	20	0	0	0	0	0	16224.2	0	0	8112.1
Nov-m0020-5p	CGGAGTGGGGCAAGTAGTTCG	21	0	17189.8	0	12.99	0	0	8594.92	6.495	0
Nov-m0021-5p	GGCCGCCAGTCACGGTGCTTG	21	0	0	0	0	46656.3	0	0	0	23328.2
Nov-m0022-5p	CGGACGGGGGCCTTCCTGCT	20	9658.25	0	0	0	0	0	4829.12	0	0
Nov-m0023-5p	TGCCTTTGGCGGACGGCGTC	20	0	7473.84	0	0	0	0	3736.92	0	0
Nov-m0024-3p	CTAATGCGGTGAGTACAATGG	21	7429.42	0	0	0	0	0	3714.71	0	0
Nov-m0025-3p	GCGGTTAGGATACCAGATTCTC	22	0	8221.23	0	0	0	30973.5	4110.61	0	15486.7
Nov-m0026-3p	ACTGTAGGACCGGAGTAATG	20	0	0	17600	0	0	17699.1	0	8800	8849.56
Nov-m0027-3p	CAAGGTGCCGGGGAACATTGC	21	0	17937.2	0	13.99	0	0	8968.61	6.995	0
Nov-m0028-3p	CGAGGGGGAAGGCGTAGAAGG	21	69836.6	54559	36800	81.92	0	0	62197.8	18441	0
Nov-m0029-5p	TACACTACACTTGATCTGAGCCC	23	0	0	0	0	59098	67846.6	0	0	63472.3
Nov-m0030-5p	CACTACACTTGATCTGAGCCCT	22	0	0	0	0	0	14749.3	0	0	7374.63
Nov-m0031-3p	ATGGCTGTGACGTTGCGAGGTTG	23	7429.42	0	0	0	0	0	3714.71	0	0
Nov-m0032-5p	CTTTCCAACATGCGCCTTCT	20	24517.1	7473.84	16000	0	0	0	15995.5	8000	0
Nov-m0033-3p	GGACCCCGGCGAGGGGAGAG	20	0	7473.84	0	0	0	0	3736.92	0	0
Nov-m0034-5p	CTGGGTTGAGCTAGGTTGGC	20	11887.1	0	0	0	0	0	5943.53	0	0
Nov-m0035-5p	TAAGGGGGTAGTGGGAAGACTAC	23	0	0	0	0	0	16224.2	0	0	8112.1
Nov-m0036-5p	CGCTGTTGGTAACCGTCCCT	20	7429.42	0	0	0	0	0	3714.71	0	0
Nov-m0037-3p	AGCCCTGCTGGTCCCC	16
Nov-m0037-5p	CGTCCAGGCCCAGGCGCTGC	20	14858.8	0	0	0	0	0	7429.42	0	0
Nov-m0038-3p	GCGGTTAGGATACCAGATTCTC	22
Nov-m0039-5p	GTAGGCGGGACGCGTGGGTTGC	22	0	0	0	0	23328.2	0	0	0	11664.1
Nov-m0040-5p	TGTCATAGTTACTCTGATAC	20	0	0	155200	162.85	306376	303835	0	77681.4	305106
Nov-m0041-5p	GTGGCGGGATAACAGCAAGG	20	0	0	0	11.99	17107.3	28023.6	0	5.995	22565.5
Nov-m0042-5p	AGCACAGTTGTGAAAACAGT	20	0	9715.99	0	0	0	0	4857.99	0	0
Nov-m0043-3p	GGGGGGAGCAAGCGTTATCCG	21	18573.5	0	0	0	0	0	9286.77	0	0
Nov-m0044-5p	GGGACAGTTGGGGGCAAAACAA	22	0	0	0	12.99	59098	39823	0	6.495	49460.5
Nov-m0045-3p	CTGGGTGGGTGTTGTGTAGT	20	0	0	0	0	15552.1	0	0	0	7776.05
Nov-m0046-5p	GCGGGTGGGTTCCAGCGGTC	20	10401.2	0	0	0	0	0	5200.6	0	0
Nov-m0047-3p	CGGGTGGTGCAGGTGCGCTGG	21	8172.36	0	0	0	0	0	4086.18	0	0
Nov-m0048-3p	CTTGATGTGGGGGCGTAGCT	20	0	0	0	10.99	0	0	0	5.495	0
Nov-m0049-3p	CTTGATGTGGGGGCGTAGCT	20	14115.9	8968.61	24000	10.99	0	0	11542.3	12005.5	0
Nov-m0050-5p	CGGGGTCAAGGCCATGCAGT	20	27488.9	7473.84	0	12.99	0	0	17481.3	6.495	0
Nov-m0051-5p	GCAGTTACGGATCTATCTGAGGC	23	7429.42	0	0	0	0	0	3714.71	0	0
Nov-m0052-3p	AGGGTAGTGGGAAGAAAACAG	21	0	0	0	45.96	52877.1	0	0	22.98	26438.6
Nov-m0053-3p	GAAGGATGTTTTCATTAATC	20	213967	290732	40000	76.93	15552.1	51622.4	252350	20038.5	33587.3
Nov-m0054-3p	TGACAAAGTGCCAACTGATGCC	22	0	7473.84	16000	15.98	0	0	3736.92	8007.99	0
Nov-m0055-5p	CTCTGCACACCGCATGGCTGGC	22	0	0	0	0	45101.1	0	0	0	22550.5
Nov-m0056-3p	CAGGCAAGGGGTAGCAGGTGG	21	27488.9	0	0	0	0	0	13744.4	0	0
Nov-m0057-3p	GGGGGGAGCAAGCGTTATCCG	21	0	7473.84	0	0	0	0	3736.92	0	0
Nov-m0058-3p	CAAGGTCGAAAGCAGAGCGTGT	22	8915.3	7473.84	56000	0	0	53097.3	8194.57	28000	26548.7
Nov-m0059-3p	CGTCATAGGATTTGGAGGGGTG	22	10401.2	0	0	0	0	0	5200.6	0	0
Nov-m0060-5p	CAGTGCTGATGGGCCGGGCG	20	8915.3	0	0	0	0	0	4457.65	0	0
Nov-m0061-3p	GAGGCCGGCCTGCTGATGCAG	21	0	17937.2	0	0	0	0	8968.61	0	0
Nov-m0062-3p	TAGGAAGAGAGGGCGTGTTGT	21	0	0	0	0	18662.5	0	0	0	9331.26
Nov-m0063-5p	AGTACGAAAGCTTGGGGTCC	20	0	7473.84	0	0	0	0	3736.92	0	0
Nov-m0064-5p	GAAGTTATAATGAAGACAGGGT	22	0	0	0	11.99	0	0	0	5.995	0
Nov-m0065-3p	TGACGACCCCCTCAGCTGATCCT	23	0	0	0	0	21772.9	23598.8	0	0	22685.9
Nov-m0066-3p	GACGACCCCCTCAGCTGATCCT	22	12630	10463.4	0	0	105754	101770	11546.7	0	103762
Nov-m0067-3p	CGGGTGGTGCAGGTGCGCTGG	21	16344.7	0	0	0	15552.1	20649	8172.36	0	18100.5
Nov-m0068-5p	CTTTCCAACATGCGCCTTCT	20	17830.6	0	19200	0	0	0	8915.31	9600	0
Nov-m0069-3p	CAATACCCTAGTGAGCGCAC	20	8915.3	11958.1	0	9.99	0	0	10436.7	4.995	0
